# Supplementary material for: A Transcriptomic Analysis of Cave, Surface, and Hybrid Isopod Crustaceans of the Species Asellus aquaticus
Source: PLoS One. 2015 Oct 13;10(10):e0140484. doi: 10.1371/journal.pone.0140484 (PMC4604090; doi:10.1371/journal.pone.0140484)
Supplement: S1 Table — (XLSX) [file pone.0140484.s001.xlsx]

## Sheet: Sheet1
Ref ID	Ref Pos	Ref Seq	Cave - Called Seq	Hybrid - Called Seq	Surface - Called Seq	Cave - SNP %	Surface - SNP %	Hybrid - SNP %	Cave - Depth	Surface - Depth	Hybrid - Depth
Contig1012	1048	C	T	T|C		1		0.2857	12		91
Contig1012	1174	G	T	T|G		1		0.315	9		73
Contig1012	946	A	T	T|A		1		0.3465	17		101
Contig1012	985	G	A	G|A		1		0.3763	15		93
Contig1012	1315	T	G	T|G		1		0.3827	3		81
Contig1012	877	C	G	G|C		1		0.4062	16		96
Contig1012	238	T	C	T|C		1		0.4444	5		9
Contig1035	426	A	G	G|A		1		0.2857	10		28
Contig1035	213	C	T	T|C		1		0.3333	6		18
Contig1035	651	T	A	T|A		1		0.3333	10		24
Contig1035	927	C	A	C|A		1		0.4444	2		9
Contig1035	954	G	T	T|G		1		0.5	2		10
Contig1090	980	T	A	T|A		1		0.238	5		21
Contig1090	1005	A	G	G|A		1		0.238	6		21
Contig1090	903	A	C	C|A		1		0.5294	5		17
Contig1090	258	T	C	T|C		1		0.5555	3		18
Contig1090	267	C	A	C|A		1		0.5555	3		18
Contig1090	279	C	T	T|C		1		0.5555	4		18
Contig1090	567	A	G	G|A		1		0.6	4		20
Contig1090	753	T	C	T|C		1		0.6999	2		10
Contig1090	756	G	A	G|A		1		0.6999	2		10
Contig1094	691	A	G	G|A		1		0.1818	3		33
Contig1094	2059	C		T|C	T		1	0.2413		3	29
Contig1094	214	G	C	G|C		1		0.2857	12		35
Contig1094	343	G	A	G|A		1		0.2894	12		38
Contig1094	445	G	A	G|A		1		0.3333	13		36
Contig1094	346	C	T	T|C		1		0.3421	12		38
Contig1094	401	C	A	C|A		1		0.3421	12		38
Contig1094	409	G	A	G|A		1		0.3421	13		38
Contig1094	115	C	T	T|C		1		0.3478	8		23
Contig1094	121	C	T	T|C		1		0.3478	8		23
Contig1094	463	C	T	T|C		1		0.3783	14		37
Contig1094	533	T		T|A	A		1	0.4399		8	25
Contig1094	534	T		T|G	G		1	0.4399		8	25
Contig1094	505	T		T|C	C		1	0.5		15	30
Contig1094	622	G		G|A	A		1	0.5		6	18
Contig1094	1822	G	A	G|A		1		0.6458	11		48
Contig1094	1471	T	C	C		1		0.9411	2		17
Contig1094	1591	C	T	T		1		0.9642	6		28
Contig1156	574	T	C	T|C		1		0.6451	7		31
Contig1183	521	G	A	G|A		1		0.6428	6		28
Contig1183	235	T	C	T|C		1		0.6764	5		34
Contig1183	424	G	A	G|A		1		0.6829	8		41
Contig1192	627	G		T|G	T		1	0.2857		16	63
Contig1192	389	T		T|C	C		1	0.3191		28	94
Contig1192	484	C		T|C	T		1	0.3333		24	87
Contig1207	1836	G	T	T|G		1		0.2941	4		34
Contig1207	1865	C	T	T|C		1		0.3333	4		33
Contig1207	642	C	T	T|C		1		0.3695	2		46
Contig1207	312	C	T	T|C		1		0.3888	8		36
Contig1207	1626	A	G	G|A		1		0.4347	6		46
Contig1207	474	C	A	C|A		1		0.4565	5		46
Contig1207	2327	C	T	T|C		1		0.4615	3		13
Contig1207	365	T	A	T|A		1		0.4666	8		45
Contig1207	693	T	C	T|C		1		0.4705	2		51
Contig1207	1907	G	C	G|C		1		0.5	3		20
Contig1207	1957	G	C	G|C		1		0.5	2		16
Contig1207	2078	A	G	G|A		1		0.5	2		10
Contig1207	1917	A	G	G|A		1		0.5263	3		19
Contig1207	287	C	T	T|C		1		0.5454	7		33
Contig1207	207	C	T	T|C		1		0.6153	2		26
Contig1224	284	T	C	T		1		0.2	3		10
Contig1224	2795	-		T	T		1	0.75		3	4
Contig1236	644	C	T	T		1		0.6666	8		3
Contig1236	1127	C	G	G|C		1		0.7826	4		23
Contig125	255	T	A	T|A		1		0.7272	11		44
Contig125	1027	C	G	G		1		0.8333	3		24
Contig125	1033	G	A	A		1		0.8333	3		24
Contig1263	446	G	A	G|A		1		0.4166	12		12
Contig1263	286	-	C	C		1		0.5	4		6
Contig1263	442	C	T	T|C		1		0.5	12		12
Contig1263	494	A	G	G|A		1		0.5333	14		15
Contig1263	1023	G	C	G|C		1		0.5714	15		21
Contig1263	1223	C	T	T|C		1		0.5714	18		14
Contig1263	1043	A	T	T|A		1		0.6	14		20
Contig1263	1115	A	T	T|A		1		0.6	11		15
Contig1263	1082	T	A	T|A		1		0.625	12		16
Contig1263	848	A	C	C|A		1		0.6363	6		22
Contig1285	669	C	T	T|C		1		0.4	4		10
Contig1285	501	T	A	T|A		1		0.5714	11		21
Contig1297	373	A	C	C|A		1		0.5789	12		57
Contig1297	766	G	T	T|G		1		0.5882	3		17
Contig1297	694	T	A	T|A		1		0.6071	5		28
Contig1297	92	G	A	G|A		1		0.6875	3		16
Contig13	264	C	A	C		1		0.1891	14		74
Contig13	182	A	T	T|A		1		0.2	11		45
Contig13	314	G	A	G|A		1		0.2025	18		79
Contig13	509	A	G	G|A		1		0.2368	26		114
Contig13	638	G	A	G|A		1		0.2399	25		125
Contig13	569	A	C	C|A		1		0.2454	21		110
Contig13	578	G	A	G|A		1		0.2477	18		109
Contig1320	706	C	T	T|C		1		0.5454	5		11
Contig1320	615	C	T	T|C		1		0.5833	4		12
Contig1379	1044	A	G	G|A		1		0.7272	5		11
Contig1425	749	C		C|-				0.4			5
Contig1425	751	A	T	T|-		1		0.5	2		6
Contig1425	414	A	G	G|A		1		0.5666	14		30
Contig1442	407	A	G	G|A		1		0.2222	5		27
Contig1442	131	-		T|-	T		1	0.4666		2	15
Contig1442	1040	C		T|C	T		1	0.5555		12	18
Contig1442	206	G		G|A	A		1	0.6818		3	22
Contig1477	216	A	C	C|A		1		0.5	5		14
Contig149	777	G	A	G|A		1		0.2857	4		14
Contig149	900	A	C	C|A		1		0.2857	13		7
Contig149	762	T	C	T|C		1		0.3529	6		17
Contig149	999	A	G	G|A		1		0.375	12		8
Contig149	1152	T	C	T|C		1		0.375	11		8
Contig149	330	G	T	T|G		1		0.3846	5		26
Contig149	699	T	G	T|G		1		0.4285	9		21
Contig149	588	C	T	T|C		1		0.4324	8		37
Contig149	693	G	A	G|A		1		0.4545	9		22
Contig149	417	G	A	G|A		1		0.4642	7		28
Contig1521	938	T	C	T|C		1		0.2631	3		19
Contig1521	1709	G	A	G|A		1		0.4166	2		24
Contig1564	698	G	A	G|A		1		0.2272	9		22
Contig1564	704	A	C	C|A		1		0.238	9		21
Contig1564	561	T	C	T|C		1		0.28	10		25
Contig1564	871	T	C	T|C		1		0.6923	9		26
Contig1572	572	T		T|C	C		1	0.4		3	5
Contig1572	521	T		T|C	C		1	0.5		5	6
Contig1573	1106	T		T|C	C		1	0.3846		28	26
Contig1573	1483	A		A	G		1	0.4		7	5
Contig1573	769	C	A	C|A		1		0.4375	5		16
Contig1573	779	G	C	G|C		1		0.4375	5		16
Contig1573	1263	T		T|G	G		1	0.4444		15	18
Contig1573	1277	G		G|A	A		1	0.4444		15	18
Contig1573	1016	A		G|A	G		1	0.4615		27	26
Contig1573	1346	A		G|A	G		1	0.4666		14	15
Contig1573	1181	A		G|A	G		1	0.4705		24	17
Contig1573	1208	T		T|G	G		1	0.4705		19	17
Contig1573	1211	C		G|C	G		1	0.4705		19	17
Contig1573	977	G	C	G|C		1		0.5	6		22
Contig1573	953	A	G	G|A		1		0.5238	3		21
Contig160	298	G		G|A	A		1	0.625		2	8
Contig160	337	G		A	A		1	0.8799		5	25
Contig1602	1229	G		G	A		1	0.1666		4	30
Contig1602	1123	G		G|A	A		1	0.2222		9	36
Contig1602	125	A	G	G|A		1		0.4	4		5
Contig1602	904	T	G	T|G		1		0.6521	4		23
Contig1627	414	T	C	T|C		1		0.3	9		10
Contig1627	228	A	T	T|A		1		0.3333	5		6
Contig1627	318	T	C	T|C		1		0.3333	8		9
Contig1627	465	G	A	G|A		1		0.3333	8		9
Contig1627	474	A	C	C|A		1		0.3333	8		9
Contig1627	195	A	T	T|A		1		0.4	6		5
Contig1627	591	G	A	G|A		1		0.5	11		8
Contig1627	780	T	C	T|C		1		0.5	5		6
Contig1649	859	G	A	G|A		1		0.2631	18		19
Contig1649	420	T	G	T|G		1		0.4	7		10
Contig1649	430	T	C	T|C		1		0.5	7		12
Contig1649	385	T	A	T|A		1		0.6	4		5
Contig1649	641	T		T|C	C		1	0.6511		13	43
Contig1663	77	G	A	G|A		1		0.375	3		8
Contig1665	676	C		G|C	G		1	0.4615		12	26
Contig1675	603	A	-	A|-		1		0.4285	4		7
Contig1675	599	G	-	G|-		1		0.5	4		12
Contig1675	214	T	C	T|C		1		0.5405	12		74
Contig1675	280	G	A	G|A		1		0.5675	12		74
Contig1681	121	T	C	T|C		1		0.3125	7		32
Contig1681	193	C	G	G|C		1		0.3823	8		34
Contig17	276	A	C	A		1		0.1578	5		19
Contig17	286	A	G	G|A		1		0.2727	6		22
Contig17	316	C	T	T|C		1		0.3571	13		28
Contig17	646	C		T|C	T		1	0.3604		41	86
Contig17	766	A		G|A	G		1	0.3648		38	74
Contig17	424	A	G	G|A		1		0.5434	74		92
Contig17	763	A		G	G		1	0.9864		39	74
Contig1705	214	T	C	T|C		1		0.2608	5		23
Contig1705	86	T	G	T|G		1		0.4	4		10
Contig1705	780	C		T|C	T		1	0.4444		9	27
Contig1714	223	G		G|A	A		1	0.5		15	20
Contig1714	476	A		G|A	G		1	0.5		12	10
Contig1714	510	T	A	T|A		1		0.5714	5		7
Contig1714	455	T	C	T|C		1		0.5833	14		12
Contig1714	56	C		T|C	T		1	0.6666		4	9
Contig1723	536	A		G|A	G		1	0.1971		7	71
Contig1723	254	C		C	-		1	0.204		5	49
Contig1723	52	-		-	T		1	0.2727		3	11
Contig1740	313	C		T|C	T		1	0.2142		7	14
Contig1740	559	T		T|A	A		1	0.25		5	20
Contig1740	490	A		G|A	G		1	0.3333		8	21
Contig1740	578	G		G|A	A		1	0.4399		9	25
Contig1747	552	C	A	C|A		1		0.3333	8		6
Contig1747	937	A	T	T|A		1		0.3333	8		6
Contig1747	347	A	T	T|A		1		0.5294	12		17
Contig1753	527	A	G	G|A		1		0.3333	2		15
Contig1753	392	A	C	C|A		1		0.5862	7		29
Contig1753	215	T	A	T|A		1		0.6296	7		27
Contig1753	274	C	T	T|C		1		0.6296	8		27
Contig1753	499	A	C	C		1		0.8823	4		17
Contig1753	333	C	A	A		1		0.9666	8		30
Contig1802	625	G	A	G|A		1		0.2727	22		11
Contig1802	709	A	T	T|A		1		0.3	18		10
Contig1802	723	T	G	T|G		1		0.3	18		10
Contig1802	577	A	T	T|A		1		0.4285	24		14
Contig183	376	A		T|A	T		1	0.1623		2	388
Contig183	380	G		T|G	T		1	0.1641		2	390
Contig183	406	T		T|A	A		1	0.1871		4	406
Contig183	420	A		C|A	C		1	0.2019		5	421
Contig183	429	T		T|A	A		1	0.2046		5	430
Contig183	462	T		T|A	A		1	0.2637		8	455
Contig183	832	T		T	C		1	0.2831		3	219
Contig183	528	T		T|C	C		1	0.3602		7	408
Contig183	810	C		C|A	A		1	0.3799		4	200
Contig183	591	A		T|A	T		1	0.4636		7	330
Contig183	612	C		T|C	T		1	0.4716		7	318
Contig183	625	G		G|A	A		1	0.4949		7	297
Contig183	622	T		T|A	A		1	0.4983		7	303
Contig1859	569	T		T|C	C		1	0.2105		12	19
Contig1859	764	G	A	A		1		0.8333	5		6
Contig188	201	A	T	T|A		1		0.2105	3		19
Contig1886	3080	A	-	A		1		0.2857	2		7
Contig1886	1779	A	G	G|A		1		0.3703	4		27
Contig1886	2941	T	-	T|-		1		0.5	4		14
Contig1886	2863	-	C	C|-		1		0.5294	5		17
Contig1886	2991	A	-	A|-		1		0.5384	4		13
Contig1886	2992	T	-	T|-		1		0.5384	4		13
Contig1886	1813	T	C	T|C		1		0.5405	5		37
Contig1886	1843	T	C	T|C		1		0.5749	5		40
Contig1886	2907	-	TAT	T|-, A|-, T|-		1		0.5833	4		16
Contig1886	987	G	A	G|A		1		0.6999	2		10
Contig1886	990	T	C	T|C		1		0.6999	2		10
Contig1886	2374	C	T	T|C		1		0.7058	2		17
Contig1886	1056	T	C	C		1		0.8571	2		7
Contig1886	1117	T	C	C		1		0.875	2		8
Contig19	607	C	G	G|C		1		0.6085	90		327
Contig19	610	C	A	C|A		1		0.6089	85		312
Contig1932	523	T	C	T|C		1		0.5	3		12
Contig1932	586	C	T	T|C		1		0.5454	3		11
Contig1932	592	G	A	G|A		1		0.5454	3		11
Contig1932	728	T	A	T|A		1		0.6	3		10
Contig1932	679	-	T	T		1		0.7777	3		9
Contig1933	636	G	C	G|C		1		0.4705	13		51
Contig1933	258	G	T	T|G		1		0.5666	11		30
Contig1933	504	G		G|A	A		1	0.6399		19	25
Contig1934	294	T	C	T		1		0.178	8		73
Contig1934	362	G	A	G|A		1		0.2	9		60
Contig1934	645	C	T	T|C		1		0.4262	10		61
Contig1959	631	C	A	C|A		1		0.4	4		15
Contig1959	309	C	T	T|C		1		0.4705	6		34
Contig1959	1157	C	T	T|C		1		0.5652	6		23
Contig1959	1027	A	-	A|-		1		0.6538	4		26
Contig1959	1028	C	-	C|-		1		0.6538	4		26
Contig198	1405	A	G	A		1		0.1463	5		41
Contig198	1430	G	A	G		1		0.15	5		40
Contig198	1291	G	T	T|G		1		0.1538	4		39
Contig198	1400	G	A	G		1		0.1538	5		39
Contig198	1300	A	G	A		1		0.1578	5		38
Contig198	574	T	A	T|A		1		0.2045	29		88
Contig198	544	A	C	C|A		1		0.2352	29		85
Contig198	379	T	G	T|G		1		0.3392	20		56
Contig198	357	G	A	G|A		1		0.3555	14		45
Contig198	130	G	A	G|A		1		0.4285	2		7
Contig198	280	C		T|C	T		1	0.4347		7	23
Contig198	281	G		G|A	A		1	0.4347		7	23
Contig198	253	T		T|A	A		1	0.4666		6	15
Contig1996	656	T		T|C	C		1	0.5714		6	35
Contig2	126	G	A	G		1		0.1739	10		23
Contig2	76	C	A	C		1		0.1818	5		11
Contig2	450	G	A	G		1		0.2192	26		114
Contig2	381	A	C	C|A		1		0.2391	26		92
Contig2	390	G	A	G|A		1		0.2391	26		92
Contig2	321	A	G	G|A		1		0.2444	26		90
Contig2009	337	G		G|A	A		1	0.4		19	20
Contig2009	400	T	A	T|A		1		0.55	23		20
Contig2009	83	G	C	C		1		0.875	4		8
Contig2040	307	G	T	T|G		1		0.2727	11		11
Contig2054	39	T	-	-		1		0.6	2		5
Contig2143	203	A	T	T|A		1		0.3333	2		6
Contig2143	1141	G		G|A	A		1	0.3333		14	9
Contig2143	498	A	T	T|A		1		0.6666	9		15
Contig2143	461	T	C	T|C		1		0.7333	8		15
Contig2146	364	T	A	T|A		1		0.6	10		5
Contig2146	2274	C		T	-		1	0.6666		2	3
Contig2146	1907	A	G	G		1		0.923	3		13
Contig2146	2046	A	-	-		1		0.9615	3		26
Contig216	365	A	G	G|A		1		0.5294	12		51
Contig218	19	-	T	-		1		0.3333	2		15
Contig218	378	A	T	T|A		1		0.434	43		182
Contig218	693	A	C	C|A		1		0.4493	55		158
Contig219	662	T	C	T		1		0.1666	17		18
Contig219	1034	G	A	G		1		0.1875	13		16
Contig219	1053	G	A	G		1		0.1875	10		16
Contig219	683	T	C	T|C		1		0.2105	17		19
Contig2191	519	C	T	T|C		1		0.4583	4		24
Contig2243	353	T	C	T|C		1		0.3076	6		13
Contig2243	361	G	A	G|A		1		0.3076	6		13
Contig2243	392	T	G	T|G		1		0.3333	3		12
Contig2243	641	T	A	T|A		1		0.3333	5		6
Contig2243	710	C	T	T|C		1		0.3333	5		6
Contig2243	589	T	G	T|G		1		0.4	4		5
Contig2243	605	G	A	G|A		1		0.4	4		5
Contig2243	608	C	T	T|C		1		0.4	4		5
Contig2243	601	G		G|A	A		1	0.6		8	5
Contig2243	544	C		G	G		1	0.75		4	4
Contig2243	527	G		A	A		1	0.8		4	5
Contig2244	469	T	G	T		1		0.15	14		20
Contig2244	237	G	A	G|A		1		0.2222	7		9
Contig2244	200	A	G	G|A		1		0.3333	7		9
Contig2244	434	G		A	A		1	0.875		12	16
Contig226	233	A		G	G		1	0.7272		7	11
Contig226	131	T	C	C		1		0.8888	8		9
Contig2263	681	C		T|C	T		1	0.2203		7	59
Contig2263	648	C		G|C	G		1	0.2321		6	56
Contig2263	625	G		G|A	A		1	0.2372		6	59
Contig2263	816	A		T|A	T		1	0.3035		9	56
Contig2263	878	C		T|C	T		1	0.3888		8	36
Contig2263	929	A	G	G|A		1		0.5517	3		29
Contig2281	739	C	A	C|A		1		0.3225	3		31
Contig2281	1064	C	T	T|C		1		0.3636	3		22
Contig2281	878	G	A	G|A		1		0.3783	4		37
Contig2281	414	A	G	G|A		1		0.3921	15		51
Contig2297	1143	C	A	C|A		1		0.4782	5		46
Contig2297	748	A	G	G|A		1		0.4912	13		57
Contig2297	976	A	T	T|A		1		0.509	10		55
Contig2297	779	C	T	T|C		1		0.5245	13		61
Contig2297	920	G	A	G|A		1		0.5333	12		60
Contig2297	1405	A	G	G|A		1		0.549	2		51
Contig2297	1423	G	A	G|A		1		0.6	3		50
Contig2297	1378	A	G	G|A		1		0.6037	2		53
Contig2297	1294	T	C	T|C		1		0.6226	3		53
Contig2297	1450	A	G	G|A		1		0.625	3		48
Contig2297	1504	T	G	T|G		1		0.6739	3		46
Contig2297	1495	A	G	G|A		1		0.6808	3		47
Contig23	145	C	A	C|A		1		0.5357	14		28
Contig23	195	G	A	G|A		1		0.5588	16		34
Contig23	830	T	G	T|G		1		0.6111	15		36
Contig233	985	T		-	-		1	0.4285		3	7
Contig233	1016	-		C	C		1	0.6666		3	6
Contig2367	913	G	A	G|A		1		0.3333	5		9
Contig2367	622	A	T	T|A		1		0.4166	7		12
Contig2367	556	T	A	T|A		1		0.5555	5		9
Contig2367	432	T	C	T|C		1		0.6	2		5
Contig2367	790	A		T|A	T		1	0.6153		7	13
Contig2367	994	A		G	G		1	0.8		3	5
Contig2367	997	A		G	G		1	0.8		3	5
Contig2367	961	T		G	G		1	0.8333		5	6
Contig2425	1004	A		G|A	G		1	0.3076		3	13
Contig2425	1001	A		G|A	G		1	0.3333		3	12
Contig2425	1125	G		G|A	A		1	0.3846		4	13
Contig2425	1430	C		T	T		1	0.8181		9	11
Contig2448	405	G	A	G|A		1		0.647	5		17
Contig2472	821	T		T|A	A		1	0.4		9	5
Contig2472	192	T	G	T|G		1		0.5	2		4
Contig2472	209	C	T	T|C		1		0.5	2		4
Contig2472	771	T		T|G	G		1	0.5		9	4
Contig2472	912	G		G|A	A		1	0.5		10	4
Contig2497	1032	G	C	G|C		1		0.25	8		28
Contig2497	1414	G	A	G|A		1		0.3333	3		6
Contig2497	288	C	T	T|C		1		0.3499	7		20
Contig2497	1534	C	T	T|C		1		0.375	3		8
Contig2497	870	G	C	G|C		1		0.421	3		38
Contig2497	894	T	C	T|C		1		0.4324	3		37
Contig2497	114	C	T	T|C		1		0.4545	4		11
Contig2497	132	C	T	T|C		1		0.5	4		12
Contig2497	162	T	C	T|C		1		0.5	6		14
Contig2497	1805	A	T	T|A		1		0.5	7		8
Contig2497	1943	A	T	T|A		1		0.5	7		4
Contig2497	1954	G	T	T|G		1		0.5	7		4
Contig255	619	G		G|A	A		1	0.25		30	24
Contig255	1140	T		T|A	A		1	0.2857		26	14
Contig255	1023	A		G|A	G		1	0.375		53	16
Contig255	759	C	T	T|C		1		0.5217	11		23
Contig255	781	T	G	T|G		1		0.6363	13		22
Contig255	687	C	T	T|C		1		0.6666	14		21
Contig255	86	G	C	C		1		0.8	2		10
Contig255	518	C	A	C|A		1		0.8181	15		33
Contig255	519	C	A	C|A		1		0.8181	15		33
Contig2564	266	C		T|C	T		1	0.2133		17	75
Contig2564	40	A	-	-		1		0.6666	2		3
Contig2565	44	G	T	T|G		1		0.3	2		10
Contig263	865	T	A	T|A		1		0.3529	4		17
Contig263	866	T	G	T|G		1		0.3529	4		17
Contig263	867	T	G	T|G		1		0.3529	4		17
Contig263	341	A		G|A	G		1	0.3684		14	19
Contig263	731	G	A	G|A		1		0.4666	5		30
Contig263	515	C	T	T|C		1		0.6129	5		31
Contig2675	867	C		G|C	G		1	0.3636		3	11
Contig2675	928	-		T|-	T		1	0.4		3	5
Contig2675	929	T		T|A	A		1	0.4		3	5
Contig2675	421	A	T	T|A		1		0.4615	2		13
Contig2676	900	C		C|A	A		1	0.3333		3	9
Contig2676	315	C	A	C|A		1		0.6666	9		9
Contig2676	303	T	C	C		1		0.8888	9		9
Contig2711	445	A		G|A	G		1	0.2727		3	11
Contig2711	460	A	T	T|A		1		0.7272	3		11
Contig2777	941	T	G	T|G		1		0.5555	12		9
Contig2777	942	G	A	G|A		1		0.5555	12		9
Contig2777	892	G	A	G|A		1		0.625	12		8
Contig2777	1176	T	C	C		1		0.6666	7		6
Contig2777	785	T	G	T|G		1		0.6999	6		10
Contig2778	1243	T	A	A		1		0.75	3		16
Contig2778	1177	C	T	T		1		0.9375	2		16
Contig280	176	C	T	T|C		1		0.4221	5		424
Contig280	343	A	G	G|A		1		0.4749	34		1000
Contig280	415	A	G	G|A		1		0.481	36		1000
Contig289	533	C	G	G|C		1		0.1666	3		18
Contig289	539	G	A	G		1		0.1666	3		18
Contig294	723	A	T	A		1		0.2	3		10
Contig294	744	C	T	C		1		0.2	3		10
Contig294	493	T	G	T|G		1		0.4375	6		16
Contig294	494	T	C	T|C		1		0.4375	6		16
Contig2940	863	T	A	T|A		1		0.5	4		6
Contig2940	899	T	A	T|A		1		0.5	4		6
Contig2940	841	T	-	T		1		0.6	2		5
Contig2940	1037	A	G	G|A		1		0.6	4		5
Contig2940	1058	G	A	G|A		1		0.6666	5		6
Contig297	297	T		-	-		1	0.75		2	4
Contig301	428	C		T|C	T		1	0.2222		3	9
Contig301	841	A	-	A|-		1		0.6999	4		10
Contig301	667	T	A	T|A		1		0.7777	5		9
Contig301	712	A	G	G|A		1		0.7777	5		9
Contig3017	1096	G		G	C		1	0.1666		7	12
Contig3017	663	A	G	G|A		1		0.2857	6		7
Contig3017	687	G	C	G		1		0.2857	5		7
Contig3017	983	T		T|C	C		1	0.3076		6	13
Contig3017	989	C		T|C	T		1	0.3076		6	13
Contig3017	1001	C		T|C	T		1	0.3076		6	13
Contig3017	1026	G		G|A	A		1	0.3076		6	13
Contig3017	468	A		G|A	G		1	0.5		5	4
Contig3017	495	A		G|A	G		1	0.5		5	4
Contig3017	552	T		T|A	A		1	0.6		5	5
Contig3017	939	G	A	G|A		1		0.6	9		10
Contig3017	462	T		C	C		1	0.6666		5	3
Contig3017	741	G		G|A	A		1	0.7142		5	7
Contig3017	819	G		A	A		1	0.8		5	5
Contig3017	828	A		G	G		1	0.8		5	5
Contig3017	834	C		T	T		1	0.8		5	5
Contig3017	1227	G	C	C		1		0.9285	7		14
Contig3072	874	C	G	G|C		1		0.3333	2		6
Contig3072	889	A	C	C|A		1		0.5	2		4
Contig3072	1018	C	T	T|C		1		0.5	2		4
Contig3072	985	G	C	G|C		1		0.6	2		5
Contig3072	1008	G	A	G|A		1		0.6	2		5
Contig3072	570	T		A	A		1	0.75		2	4
Contig308	298	A	G	G|A		1		0.6666	5		18
Contig308	102	A	G	G		1		0.8333	2		6
Contig308	244	C	G	G		1		0.8571	5		14
Contig324	1220	T	A	T		1		0.1875	9		16
Contig324	1073	T	C	T|C		1		0.2	12		20
Contig324	950	T	C	T|C		1		0.2608	13		23
Contig324	1151	T	C	T|C		1		0.2631	12		19
Contig324	1040	A	T	T|A		1		0.2857	12		21
Contig324	875	T	C	T|C		1		0.3333	11		15
Contig324	902	A	T	T|A		1		0.3529	12		17
Contig333	1070	T	A	T|A		1		0.2	3		15
Contig333	1072	C	G	G|C		1		0.2	3		15
Contig333	992	A	G	G|A		1		0.3888	4		18
Contig333	1212	T	C	T|C		1		0.5454	3		11
Contig333	34	G	-	-		1		0.625	2		8
Contig333	1275	A	T	T|A		1		0.6999	3		10
Contig333	1374	C	T	T		1		0.7142	6		7
Contig333	1461	A	G	G		1		0.8333	7		6
Contig3333	300	T	A	T|A		1		0.5	2		32
Contig3333	497	A	G	G|A		1		0.7142	2		35
Contig3488	409	C	T	C		1		0.1538	2		13
Contig3488	415	G	A	G		1		0.1538	2		13
Contig3488	382	C	T	T|C		1		0.25	2		8
Contig3488	854	T	C	T|C		1		0.2857	5		14
Contig3488	880	A	G	G|A		1		0.3333	5		12
Contig3488	886	G	A	G|A		1		0.4	5		10
Contig3488	163	G	A	G|A		1		0.4285	2		7
Contig3488	181	T	C	T|C		1		0.4285	2		7
Contig3488	205	G	T	T|G		1		0.4285	2		7
Contig3488	295	C	A	C|A		1		0.4285	2		7
Contig360	363	A	G	G|A		1		0.5	2		4
Contig360	437	T	C	C		1		0.6666	3		3
Contig360	444	C	T	T		1		0.6666	3		3
Contig3615	364	A		A	G		1	0.1562		3	32
Contig3615	372	G		G	A		1	0.1562		3	32
Contig3615	298	G		G|A	A		1	0.2307		3	39
Contig3615	960	T	A	T|A		1		0.3448	2		29
Contig3615	963	T	A	T|A		1		0.3448	2		29
Contig3615	966	G	A	G|A		1		0.3448	2		29
Contig3615	933	A	C	C|A		1		0.3666	2		30
Contig3615	814	A	G	G|A		1		0.4117	4		34
Contig3615	906	T	G	T|G		1		0.4242	2		33
Contig3615	747	T	C	T|C		1		0.4358	4		39
Contig366	213	C		T|C	T		1	0.3888		23	36
Contig3687	445	T	C	T|C		1		0.2	3		30
Contig3687	117	T		T|C	C		1	0.375		2	16
Contig3687	119	G	T	T|G		1		0.375	2		16
Contig3687	144	A		C|A	C		1	0.4117		2	17
Contig369	1018	G	A	G|A		1		0.647	3		34
Contig369	778	C	T	T|C		1		0.6499	5		60
Contig369	889	G	A	G|A		1		0.6585	5		41
Contig369	661	C	T	T|C		1		0.6721	6		61
Contig369	1075	T	C	C		1		0.8	2		5
Contig369	1064	G	A	A		1		0.8333	2		6
Contig369	1065	A	T	T		1		0.8333	2		6
Contig369	1067	G	C	C		1		0.8333	2		6
Contig369	934	G	A	A		1		0.9499	5		40
Contig3730	614	A	G	G|A		1		0.5	2		8
Contig379	353	A	G	G|A		1		0.4199	14		50
Contig381	214	A		G|A	G		1	0.204		24	49
Contig381	184	A		G|A	G		1	0.2045		16	44
Contig381	190	G		G|C	C		1	0.2045		16	44
Contig381	503	G		G|A	A		1	0.2448		30	49
Contig381	505	A		G|A	G		1	0.2448		31	49
Contig381	327	G		G|A	A		1	0.2962		39	54
Contig381	415	C	T	T|C		1		0.7551	44		49
Contig3833	489	T	C	C		1		0.6666	11		3
Contig3844	634	C		G|C	G		1	0.2		5	15
Contig3844	566	A		T|A	T		1	0.2142		3	14
Contig3844	578	T		T|A	A		1	0.2142		3	14
Contig3844	692	A		G|A	G		1	0.2727		4	11
Contig3844	722	C		C|A	A		1	0.2727		5	11
Contig3844	746	T		T|G	G		1	0.2727		5	11
Contig3844	752	C		T|C	T		1	0.2727		5	11
Contig3844	557	A		G|A	G		1	0.2857		3	14
Contig390	768	C	T	C		1		0.2	11		10
Contig390	797	G	C	G		1		0.2	10		10
Contig390	756	T	G	T|G		1		0.2222	11		9
Contig391	657	A	G	G|A		1		0.3333	5		6
Contig391	585	T	A	T|A		1		0.3571	19		14
Contig391	516	T	C	T|C		1		0.4	22		15
Contig391	729	C	A	C|A		1		0.4	2		5
Contig391	743	A	C	C|A		1		0.4	2		5
Contig391	315	T	C	T|C		1		0.5	26		14
Contig391	405	A	T	T|A		1		0.5	26		18
Contig391	438	T	C	T|C		1		0.5	26		18
Contig391	267	A	T	T|A		1		0.5833	23		12
Contig395	1054	A		A	-		1	0.3333		9	6
Contig4076	699	C		T|C	T		1	0.258		8	31
Contig4076	1023	A		G|A	G		1	0.2857		5	14
Contig4076	696	A		G|A	G		1	0.2903		8	31
Contig4076	690	G		G|A	A		1	0.3125		8	32
Contig4076	585	G	A	G|A		1		0.4047	5		42
Contig4076	762	G	A	G|A		1		0.7241	7		29
Contig4185	1259	A	C	C|A		1		0.5	2		4
Contig4213	1707	C	T	T|C		1		0.2608	3		23
Contig4213	525	T	A	T|A		1		0.2727	2		11
Contig4213	567	A	G	G|A		1		0.2727	2		11
Contig4213	342	T	A	T|A		1		0.3333	2		12
Contig4213	396	T	A	T|A		1		0.3636	2		11
Contig4213	1661	G	A	G|A		1		0.4074	3		27
Contig4213	786	A	G	G|A		1		0.409	4		22
Contig4213	756	C	T	T|C		1		0.4499	5		20
Contig4213	642	A	G	G|A		1		0.5	3		14
Contig4213	764	C	T	T|C		1		0.5238	5		21
Contig4213	1338	G	A	G|A		1		0.5312	4		32
Contig4213	792	A	G	G|A		1		0.5416	5		24
Contig4213	1425	T	C	T|C		1		0.5897	2		39
Contig4213	828	A	T	T|A		1		0.6086	5		23
Contig4213	1191	G	A	G|A		1		0.6153	5		26
Contig4213	1158	G	A	G|A		1		0.6206	5		29
Contig4213	888	A	T	T|A		1		0.6666	5		24
Contig4213	914	T	G	T|G		1		0.6956	5		23
Contig4213	1077	A	G	G|A		1		0.7666	5		30
Contig4213	1110	A	G	G|A		1		0.7666	4		30
Contig427	163	C	T	T|C		1		0.3333	3		12
Contig427	196	A	C	C|A		1		0.5	3		14
Contig427	210	T	G	T|G		1		0.5	3		14
Contig43	1012	C	T	T|C		1		0.4864	9		74
Contig43	549	C	G	G|C		1		0.4975	93		404
Contig43	552	C	A	C|A		1		0.5145	89		377
Contig4417	587	A	T	T|A		1		0.4285	5		7
Contig4426	272	A	G	G|A		1		0.3125	7		16
Contig4426	140	G	T	T|G		1		0.3333	4		12
Contig4426	563	A		T|A	T		1	0.5		3	24
Contig4500	973	G	C	G|C		1		0.2727	2		11
Contig4500	1356	A		G|A	G		1	0.4		3	10
Contig4500	1113	A	G	G|A		1		0.5	3		12
Contig4500	1243	G	T	T|G		1		0.5333	3		15
Contig4500	1261	A	T	T|A		1		0.5333	3		15
Contig4500	1150	A	G	G|A		1		0.5384	3		13
Contig4500	1198	T	A	T|A		1		0.5384	3		13
Contig4500	1209	G	A	G|A		1		0.5384	3		13
Contig4500	1096	T	A	T|A		1		0.5454	4		11
Contig4500	1401	G	C	G|C		1		0.5555	3		9
Contig4500	1036	G	A	G|A		1		0.6666	2		9
Contig4500	1045	A	G	G|A		1		0.6666	2		9
Contig4500	1355	-		A	A		1	0.8999		3	10
Contig4628	1269	C	T	T|C		1		0.5555	3		9
Contig464	393	A	G	G|A		1		0.3333	2		6
Contig464	400	C	A	C|A		1		0.3333	2		6
Contig464	414	C	A	C|A		1		0.6363	3		11
Contig464	602	C	T	T|C		1		0.6999	8		20
Contig464	530	C	T	T|C		1		0.7058	5		17
Contig464	557	A	C	C|A		1		0.7058	5		17
Contig464	563	T	C	T|C		1		0.7058	5		17
Contig464	476	A	G	G|A		1		0.75	5		16
Contig464	987	T	C	C		1		0.8333	5		6
Contig478	650	A	T	T|A		1		0.5303	15		758
Contig478	428	G	A	G|A		1		0.5683	29		987
Contig481	838	T	G	T|G		1		0.4489	16		49
Contig481	941	C	G	G|C		1		0.4871	11		39
Contig481	1488	G	A	G|A		1		0.5869	6		46
Contig4823	511	C		C|-	-		1	0.3333		3	6
Contig4823	512	C		C|-	-		1	0.3333		3	6
Contig4823	513	G		G|-	-		1	0.3333		3	6
Contig4823	516	T		T|-	-		1	0.3333		3	6
Contig4823	517	A		A|-	-		1	0.3333		3	6
Contig4823	1111	T	C	T|C		1		0.7142	3		7
Contig4825	210	A	G	G|A		1		0.4	4		5
Contig4845	456	A	G	G		1		0.6666	3		3
Contig4845	477	T	C	C		1		0.6666	2		3
Contig4845	543	T	G	G		1		0.6666	2		3
Contig485	587	G	T	T|G		1		0.421	18		19
Contig487	649	G	T	T|G		1		0.4166	3		24
Contig487	652	G	C	G|C		1		0.4166	3		24
Contig487	193	G	A	G|A		1		0.62	6		50
Contig494	1666	C		T|C	T		1	0.398		2	103
Contig4972	344	A	G	G|A		1		0.2666	6		15
Contig4972	443	C	T	T|C		1		0.3125	6		16
Contig4972	332	A	G	G|A		1		0.3333	5		12
Contig4972	257	A	G	G|A		1		0.4444	4		9
Contig51	1024	T	C	T|C		1		0.4642	23		84
Contig51	837	G	C	G|C		1		0.5617	23		89
Contig51	834	G	T	T|G		1		0.5681	23		88
Contig5108	1003	A	G	G|A		1		0.2857	2		7
Contig5108	1324	C	T	T|C		1		0.3333	3		9
Contig530	984	T	-	T		1		0.1707	2		41
Contig530	985	T	-	T		1		0.1707	2		41
Contig530	687	A	-	A|-		1		0.2068	2		29
Contig530	688	A	-	A|-		1		0.2068	2		29
Contig530	731	G	C	G|C		1		0.2121	2		33
Contig530	1532	T	C	T|C		1		0.25	12		36
Contig530	1649	G	T	T|G		1		0.2758	11		29
Contig530	807	T	C	T|C		1		0.2857	2		42
Contig530	1716	A	T	T|A		1		0.3714	13		35
Contig530	1684	A	G	G|A		1		0.387	13		31
Contig5385	321	A	G	G|A		1		0.2857	2		7
Contig5385	1623	A	G	G|A		1		0.375	3		8
Contig5385	1800	C	T	T|C		1		0.375	2		8
Contig5385	1865	G	A	G|A		1		0.375	2		8
Contig5385	672	G	T	T		1		0.6666	2		3
Contig5385	678	A	G	G		1		0.6666	2		3
Contig54	508	G	A	G|A		1		0.3636	4		22
Contig54	769	C	T	T|C		1		0.3636	6		33
Contig54	838	C	T	T|C		1		0.3783	6		37
Contig54	592	G	A	G|A		1		0.409	4		22
Contig54	523	G	T	T|G		1		0.4166	4		24
Contig54	727	A	G	G|A		1		0.4333	4		30
Contig54	136	T	A	T|A		1		0.5	4		10
Contig54	1048	G	A	G|A		1		0.5	6		20
Contig54	937	G	A	G|A		1		0.5172	7		29
Contig54	1051	A	T	T|A		1		0.55	6		20
Contig54	1081	A	C	C|A		1		0.5555	4		18
Contig570	379	G	T	T|G		1		0.4838	6		31
Contig570	329	A	G	G|A		1		0.5151	6		33
Contig5861	973	A	C	C|A		1		0.3846	2		13
Contig5861	499	A	T	T|A		1		0.4	2		5
Contig5861	898	T	C	T|C		1		0.5555	2		9
Contig5867	849	T		C	C		1	0.6666		6	3
Contig5879	199	C	T	T		1		0.75	2		4
Contig589	1325	A		G|A	G		1	0.4303		23	79
Contig589	1316	T		T|A	G		1	0.4375		26	80
Contig589	1217	A	G	G|A		1		0.5888	31		90
Contig595	719	G	C	C		1		0.8	7		5
Contig626	601	T	C	T|C		1		0.3333	8		12
Contig626	404	T	C	T|C		1		0.4347	12		23
Contig6398	624	C	A	C|A		1		0.4	6		5
Contig6398	645	G		G|-	-		1	0.6		7	5
Contig645	319	A		A	G		1	0.1578		16	38
Contig645	382	C		T|C	T		1	0.2093		21	43
Contig645	391	C		C|A	A		1	0.2093		21	43
Contig645	604	C	T	T|C		1		0.2608	33		23
Contig645	497	T		T|A	A		1	0.3023		36	43
Contig645	463	T		T|C	C		1	0.3043		31	46
Contig652	75	C		T|C	T		1	0.3333		2	9
Contig652	492	T	C	T|C		1		0.5135	13		37
Contig6546	367	C	G	G|C		1		0.5	4		4
Contig6546	390	A	G	G|A		1		0.5	4		4
Contig6546	396	C	T	T|C		1		0.5	3		4
Contig6546	432	T	C	T|C		1		0.5	3		4
Contig6546	474	C	T	T|C		1		0.625	2		8
Contig6546	436	A	G	G|A		1		0.6666	3		6
Contig6546	444	A	G	G|A		1		0.6666	3		6
Contig6546	462	A	G	G|A		1		0.75	3		8
Contig6546	612	T	C	C		1		0.8333	3		6
Contig6668	1483	A	T	T|A		1		0.3636	2		11
Contig6668	1744	T	C	T|C		1		0.3636	2		11
Contig6668	1747	A	T	T|A		1		0.3636	2		11
Contig6668	1507	A	T	T|A		1		0.4285	2		14
Contig68	293	A	T	T|A		1		0.2142	9		56
Contig68	705	T	G	T|G		1		0.3243	17		37
Contig68	706	T	C	T|C		1		0.3243	17		37
Contig68	935	A	T	T|A		1		0.367	69		79
Contig68	956	C	T	T|C		1		0.3846	71		78
Contig6890	191	G	A	G|A		1		0.4285	2		7
Contig6890	331	C	A	C|A		1		0.4545	2		11
Contig6890	795	A		T|A	T		1	0.5		2	6
Contig690	382	T		T|A	A		1	0.2222		3	9
Contig690	817	A		T|A	T		1	0.3888		21	18
Contig690	378	T		T|A	A		1	0.4		2	5
Contig735	1429	T		T|A	A		1	0.2666		26	15
Contig744	208	T		T|G	G		1	0.1904		6	21
Contig744	158	G		G|A	A		1	0.2105		7	19
Contig768	858	C	A	C|A		1		0.3703	5		27
Contig768	282	G	A	G|A		1		0.4285	2		28
Contig795	294	A	G	G|A		1		0.3571	5		14
Contig795	1389	T		T|A	A		1	0.375		22	24
Contig795	654	A	G	G|A		1		0.4411	10		34
Contig795	951	T	G	T|G		1		0.4705	12		17
Contig795	708	G	A	G|A		1		0.4848	11		33
Contig795	750	A	G	G|A		1		0.5172	10		29
Contig795	1787	T	A	T|A		1		0.5384	18		26
Contig795	1842	A	C	C|A		1		0.5454	13		22
Contig808	723	T	C	T		1		0.2352	5		136
Contig808	763	A	C	C|A		1		0.2556	6		133
Contig808	814	T	C	T|C		1		0.2578	5		128
Contig808	928	A	T	T|A		1		0.2586	4		116
Contig808	790	G	T	T|G		1		0.279	5		129
Contig808	390	C	A	C|A		1		0.3055	3		72
Contig808	418	A	T	T|A		1		0.3055	3		72
Contig808	292	A	C	C|A		1		0.3333	4		63
Contig808	169	T	C	T|C		1		0.3958	3		48
Contig808	184	G	A	G|A		1		0.3962	3		53
Contig88	209	T	C	T|C		1		0.1891	4		37
Contig88	318	T	A	T|A		1		0.2325	3		43
Contig88	1438	C	T	C		1		0.2857	3		21
Contig88	1572	-	T	T|-		1		0.2941	2		17
Contig88	1619	T	A	T|A		1		0.3076	2		13
Contig88	1620	T	G	T|G		1		0.3571	2		14
Contig88	1621	T	G	T|G		1		0.3571	2		14
Contig88	1486	G	A	G|A		1		0.3684	3		19
Contig88	1096	G	A	G|A		1		0.5238	5		21
Contig91	175	C	T	T|C		1		0.3488	34		43
Contig91	145	G	A	G|A		1		0.3571	34		42
Contig91	154	A	T	T|A		1		0.3571	34		42
Contig91	282	T	C	T|C		1		0.375	33		48
Contig914	484	C	T	T|C		1		0.25	13		8
Contig914	706	C		T	T		1	0.7777		27	9
Contig922	494	T	-	-		1		0.6666	5		3
Contig922	229	T	A	T|A		1		0.7142	13		14
Contig943	270	G	A	G|A		1		0.6153	18		39
Contig943	507	C	T	T|C		1		0.641	19		39
Contig943	294	T	C	T|C		1		0.6511	17		43
Contig959	918	G	A	G|A		1		0.5	7		14
Contig959	997	T	-	T	T	1	0.3571	0.5	2	28	10
Contig959	746	G	A	G|A		1		0.55	10		20
Contig959	803	A	G	G|A		1		0.5714	9		21
Contig959	963	G	A	G|A		1		0.5833	5		12
Contig959	521	G	A	G|A		1		0.6	7		5
Contig959	254	G	A	A		1		0.8	4		5
Contig974	86	-		T	T		1	0.6		3	5
Contig976	181	C	T	T|C		1		0.2399	11		50
Contig976	927	T	G	T|G		1		0.2727	7		33
Contig976	175	G	T	T|G		1		0.2916	10		48
Contig976	91	T	C	T|C		1		0.375	6		24
